# Supplementary material for: Future Trends in Obolodiplosis robiniae Distribution across Eurasian Continent under Global Climate Change
Source: Insects. 2023 Jan 3;14(1):48. doi: 10.3390/insects14010048 (PMC9861275; doi:10.3390/insects14010048)
Supplement: Supplementary file 1 [file insects-14-00048-s001.zip]

Archive with 1 entries (1 files):
- insects-2103442-supplementary.pdf
